# Supplementary material for: Insights into the Effect of Lithium Doping on the Deep Eutectic Solvent Choline Chloride:Urea
Source: Materials (Basel). 2022 Oct 24;15(21):7459. doi: 10.3390/ma15217459 (PMC9656420; doi:10.3390/ma15217459)
Supplement: Supplementary file 1 [file materials-15-07459-s001.zip]

Archive with 1 entries (1 files):
- materials-1947615-supplementary.pdf
